# Supplementary material for: Transcriptome Analysis and VIGS Identification of Key Genes Regulating Citric Acid Metabolism in Citrus
Source: Curr Issues Mol Biol. 2023 May 28;45(6):4647–64. doi: 10.3390/cimb45060295 (PMC10297567; doi:10.3390/cimb45060295)
Supplement: Supplementary file 1 [file cimb-45-00295-s001.zip]

Archive with 1 entries (1 files):
- cimb-2337839-supplementary.xlsx
