# Supplementary material for: Transcriptome Analysis and VIGS Identification of Key Genes Regulating Citric Acid Metabolism in Citrus
Source: Curr Issues Mol Biol. 2023 May 28;45(6):4647–64. doi: 10.3390/cimb45060295 (PMC10297567; doi:10.3390/cimb45060295)
Supplement: Supplementary file 1 [file cimb-45-00295-s001.zip › cimb-2337839-supplementary.xlsx]

## Sheet: Table S1
Table S1. Primers for candidate genes of RT-qPCR.
Primer name	Sequences (5'to3')
Ciclev10031423m. 1-F	TCCCTGGATTTGGTCATGGTG
Ciclev10031423m. 1-R	CACCCCACTGTGAGCATCAA
Ciclev10031633m. 1-F	AGCAATGAGTGCTACAGAAAGC
Ciclev10031633m. 1-R	GTGCTCCACTGTATTCTGCAT
β-actinF	CCAAGCAGCATGAAGATCAA
β-actinR	ATCTGCTGGAAGGTGCTGA

## Sheet: Table S2
Table S2. Quality control results of transcriptome sequencing machine data.
Sample Name	Clean Reads	Clean Base	Read Length	Q20(%)	GC(%)
A11B	24004189	7201256700	PE150	95.95	45.59
A12B	23044031	6913209300	PE150	96.17	46.13
A13B	24077758	7223327400	PE150	96.06	45.93
A1A	22866848	6860054400	PE150	96.58	45.96
A2B	24005139	7201541700	PE150	96.67	45.89
A3B	24106750	7232025000	PE150	69.42	45.77
B11B	20871755	6261526500	PE150	96.36	45.99
B12B	19922508	5976752400	PE150	96.05	45.98
B13B	23909015	7172704500	PE150	96.2	45.84
B1B	22207347	6662204100	PE150	96.25	46.69
B2B	22844104	6853231200	PE150	96.25	46.28
B3B	19235042	5770512600	PE150	96.25	46.62
C12B	18350392	5505117600	PE150	96.11	46.01
C13B	19302782	5790834600	PE150	96.39	46.81
C1B	24091178	7227353400	PE150	96.17	46.1
C2B	20231895	6069568500	PE150	96.23	46.39
C3B	21454471	6436341300	PE150	96.13	46.27
D11B	19876795	5963038500	PE150	96.12	45.97
D12B	19215393	5764617900	PE150	96.21	46.53
D13B	23525251	7057575300	PE150	96.14	46.17
D1B	22828822	6848646600	PE150	96.27	46.25
D2B	24012073	7203621900	PE150	96.17	46.2
D3B	21026246	6307873800	PE150	96.25	46.44
E11B	22511784	6753535200	PE150	96.1	46.26
E12B	24022535	7206760500	PE150	96.44	46.14
E13B	19473466	5842039800	PE150	96.23	46.05
E1B	23576729	7073018700	PE150	96.22	46.41
E2B	21937975	6581392500	PE150	96.45	46.2
E3B	19817407	5945222100	PE150	96.25	46.31
F11B	23940459	7182137700	PE150	96.3	46.4
F12B	21444345	6433303500	PE150	96.46	46.66
F13B	21386648	6415994400	PE150	96.3	46.2
F1B	24028543	7208562900	PE150	96.34	46.33
F2B	23679326	7103797800	PE150	96.19	46.5
F3B	21208450	6362535000	PE150	96.43	46.16
C11B	24176675	7253002500	PE150	95.75	46.11

## Sheet: Table S3
Table S3. Candidate genes in the TCA cycle.
GENEID	KO	Description
Ciclev10004793m. 1	K00382	dihydrolipoamide dehydrogenase
Ciclev10005394m. 1	K00025	malate dehydrogenase
Ciclev10007338m. 1	K01681	aconitate hydratase
Ciclev10008189m. 1	K00658	2-oxoglutarate dehydrogenase E2 component (dihydrolipoamide succinyltransferase)
Ciclev10011936m. 1	K00030	isocitrate dehydrogenase (NAD+)
Ciclev10014140m. 1	K01681	aconitate hydratase
Ciclev10015440m. 1	K00162	pyruvate dehydrogenase E1 component beta subunit
Ciclev10016181m. 1	K00235	succinate dehydrogenase (ubiquinone) iron-sulfur subunit
Ciclev10018656m. 1	K00164	2-oxoglutarate dehydrogenase E1 component
Ciclev10019838m. 1	K01679	fumarate hydratase, class II
Ciclev10020210m. 1	K00161	pyruvate dehydrogenase E1 component alpha subunit
Ciclev10020378m. 1	K00026	malate dehydrogenase
Ciclev10020931m. 1	K01899	succinyl-CoA synthetase alpha subunit
Ciclev10025088m. 1	K01610	phosphoenolpyruvate carboxykinase (ATP)
Ciclev10025945m. 1	K01610	malate dehydrogenase
Ciclev10031397m. 1	K00627	pyruvate dehydrogenase E2 component (dihydrolipoamide acetyltransferase)
Ciclev10031423m. 1	K01647	citrate synthase
Ciclev10031633m. 1	K01648	ATP citrate (pro-S)-lyase
Ciclev10031744m. 1	K00161	pyruvate dehydrogenase E1 component alpha subunit
